# Supplementary material for: Duloxetine versus ‘active’ placebo, placebo or no intervention for major depressive disorder; a protocol for a systematic review of randomised clinical trials with meta-analysis and trial sequential analysis
Source: Syst Rev. 2021 Jun 9;10:171. doi: 10.1186/s13643-021-01722-5 (PMC8191126; doi:10.1186/s13643-021-01722-5)
Supplement: Supplementary file 1 — Additional file 1:. Table 1. Types of antidepressants. [file 13643_2021_1722_MOESM1_ESM.xlsx]

## Sheet: Sheet1
Table 1. Types of antidepressants
Classes of antidepressants	Examples
Tricyclic antidepressants (TCA)	Amitriptyline, clomipramine, imipramine, nortriptyline
Tetracyclic antidepressants (TeCAs)	Trazodone
Monoamine oxidase inhibitors (MAOI)	Isocarboxazid, phenelzine
Selective serotonin reuptake inhibitors (SSRI)	Citalopram, escitalopram, fluoxetine, fluvoxamine, paroxetine, sertraline, vilazodone
Serotonin-norepinephrine reuptake inhibitors (SNRI)	Desvenlaflaxine, duloxetine, levomilnacipran, milnacipran, venlafaxine
Selective noradrenaline reuptake inhibitors (NRI)	Reboxetine
Atypical antidepressants	Agomelatine, bupropion, mirtazapine, and nefazodone vortioxetine
